# Supplementary material for: Diet–Cognition Associations Differ in Mild Cognitive Impairment Subtypes
Source: Nutrients. 2021 Apr 17;13(4):1341. doi: 10.3390/nu13041341 (PMC8073801; doi:10.3390/nu13041341)
Supplement: Supplementary file 1 [file nutrients-13-01341-s001.zip]

Archive with 1 entries (1 files):
- nutrients-1172701-supplementary.pdf
